# Supplementary material for: Comparative analysis of the effects of aztreonam combined with four β-lactamase inhibitors against carbapenem-resistant Enterobacterales
Source: Microbiol Spectr. 2026 Jan 30;14(3):e01408-25. doi: 10.1128/spectrum.01408-25 (PMC12955434; doi:10.1128/spectrum.01408-25)
Supplement: Table S1 — Combined antimicrobial susceptibility testing results of 77 aztreonam-resistant CRE isolates. [file spectrum.01408-25-s0001.xlsx]

## Sheet: Sheet1
Supplemental Material Table 1. Combined antimicrobial susceptibility testing results of 77 aztreonam-resistant CRE isolates
Strain number	Microdilution checkerboard synergism testing results				MIC value (µg/ml)
	Aztreonam combined with avibactam	Aztreonam combined with clavulanic acid	Aztreonam combined with sulbactam	Aztreonam combined with tazobactam	Aztreonam	Avibactam	Aztreonam/avibactam (avibactam: 4 µg/ml)	Aztreonam/avibactam (avibactam: 2 µg/ml)	Aztreonam/avibactam (2:1)	clavulanic acid	Aztreonam/clavulanic acid (clavulanic acid: 4 µg/ml)	Aztreonam/clavulanic acid (clavulanic acid: 2 µg/ml)	Aztreonam/clavulanic acid (2:1)	Sulbactam	Aztreonam/sulbactam (sulbactam: 4 µg/ml)	Aztreonam/sulbactam (sulbactam: 2 µg/ml)	Aztreonam/sulbactam (2:1)	Tazobactam	Aztreonam/tazobactam (tazobactam: 4 µg/ml)	Aztreonam/tazobactam (tazobactam: 2 µg/ml)	Aztreonam/tazobactam (2:1)
kpn-1	Synergism	Synergism	Addition	Synergism	128	32	≤0.12	≤0.12	0.5	32	≤0.12	≤0.12	1	32	32	64	16	128	≤0.12	≤0.12	4
kpn-2	Synergism	Synergism	Addition	Synergism	64	16	≤0.12	≤0.12	0.5	32	≤0.12	≤0.12	1	32	16	32	16	＞128	≤0.12	≤0.12	2
kpn-3	Synergism	Addition	Addition	Synergism	＞128	＞128	0.25	2	4	32	128	128	32	＞128	128	128	128	＞128	64	128	32
kpn-4	Synergism	Synergism	Indifference	Synergism	64	64	≤0.12	≤0.12	0.5	128	≤0.12	0.25	2	32	16	64	16	＞128	≤0.12	1	4
kpn-5	Synergism	Synergism	Indifference	Synergism	＞128	64	0.25	0.5	2	32	≤0.12	≤0.12	1	64	＞128	＞128	32	＞128	128	＞128	16
kpn-6	Synergism	Synergism	Addition	Synergism	64	32	≤0.12	≤0.12	0.5	32	≤0.12	≤0.12	1	32	16	16	16	＞128	≤0.12	≤0.12	4
kpn-7	Synergism	Indifference	Indifference	Addition	＞128	64	2	8	8	32	＞128	＞128	16	＞128	＞128	＞128	128	＞128	＞128	＞128	64
kpn-8	Synergism	Indifference	Indifference	Indifference	＞128	16	0.5	1	4	＞128	＞128	＞128	64	＞128	＞128	＞128	＞128	＞128	＞128	＞128	＞128
kpn-9	Synergism	Synergism	Indifference	Synergism	32	128	≤0.12	≤0.12	0.25	32	≤0.12	0.25	2	＞128	16	16	16	＞128	8	8	8
kpn-11	Synergism	Addition	Indifference	Indifference	＞128	16	1	2	2	＞128	128	128	64	＞128	＞128	＞128	＞128	＞128	＞128	＞128	＞128
kpn-12	Synergism	Addition	Indifference	Indifference	＞128	32	0.5	1	4	＞128	128	＞128	64	＞128	＞128	＞128	＞128	＞128	＞128	＞128	＞128
kpn-13	Synergism	Synergism	Indifference	Addition	＞128	128	0.25	0.5	1	32	≤0.12	≤0.12	1	＞128	＞128	＞128	64	＞128	＞128	＞128	128
kpn-14	Synergism	Addition	Indifference	Antagonism	＞128	128	0.5	1	2	32	32	32	16	＞128	＞128	＞128	＞128	＞128	＞128	＞128	＞128
kpn-15	Synergism	Synergism	Indifference	Addition	＞128	64	0.25	0.25	1	32	0.5	1	4	＞128	＞128	＞128	128	＞128	128	128	64
kpn-17	Synergism	Synergism	Indifference	Indifference	＞128	128	0.25	0.5	2	32	1	8	8	＞128	＞128	＞128	128	＞128	＞128	＞128	128
kpn-18	Synergism	Indifference	Indifference	Synergism	＞128	＞128	8	8	8	64	＞128	＞128	128	＞128	＞128	＞128	＞128	＞128	＞128	＞128	64
kpn-19	Synergism	Synergism	Indifference	Addition	128	64	≤0.12	≤0.12	1	32	≤0.12	≤0.12	0.5	＞128	64	128	32	＞128	64	128	32
kpn-20	Synergism	Synergism	Addition	Addition	128	＞128	≤0.12	≤0.12	1	32	≤0.12	≤0.12	0.5	＞128	128	＞128	32	＞128	128	＞128	64
kpn-21	Synergism	Indifference	Indifference	Synergism	＞128	128	1	1	4	32	128	＞128	32	＞128	＞128	＞128	128	＞128	128	128	16
kpn-22	Synergism	Synergism	Indifference	Addition	16	16	≤0.12	≤0.12	0.25	32	≤0.12	0.25	2	＞128	16	16	16	＞128	8	8	8
kpn-23	Synergism	Synergism	Indifference	Indifference	＞128	16	1	2	4	64	1	2	4	＞128	＞128	＞128	＞128	＞128	＞128	＞128	128
kpn-24	Synergism	Synergism	Indifference	Indifference	＞128	＞128	≤0.12	0.5	1	32	≤0.12	≤0.12	0.5	＞128	＞128	＞128	128	＞128	＞128	＞128	128
kpn-25	Synergism	Synergism	Indifference	Indifference	＞128	128	≤0.12	0.25	2	64	0.25	0.5	4	＞128	＞128	＞128	＞128	＞128	＞128	＞128	＞128
kpn-26	Synergism	Addition	Addition	Synergism	＞128	16	≤0.12	0.25	1	16	1	16	8	128	128	＞128	64	＞128	64	128	16
kpn-28	Synergism	Indifference	Indifference	Indifference	128	＞128	0.25	0.25	2	64	64	64	16	＞128	128	128	128	＞128	128	128	128
kpn-29	Synergism	Addition	Indifference	Addition	64	＞128	≤0.12	≤0.12	2	32	8	16	8	128	64	64	32	＞128	16	32	16
kpn-30	Synergism	Addition	Indifference	Addition	128	＞128	≤0.12	≤0.12	1	＞128	32	32	32	＞128	64	64	64	＞128	64	64	64
kpn-31	Synergism	Synergism	Indifference	Indifference	＞128	16	0.5	1	2	32	0.25	0.5	1	＞128	＞128	＞128	128	＞128	＞128	＞128	64
kpn-32	Synergism	Indifference	Addition	Addition	64	128	0.25	0.25	1	32	64	64	32	＞128	16	32	32	＞128	32	32	16
kpn-33	Synergism	Synergism	Addition	Synergism	＞128	＞128	0.25	0.25	1	32	1	4	4	＞128	＞128	128	128	＞128	64	128	16
kpn-34	Synergism	Addition	Addition	Synergism	＞128	128	≤0.12	≤0.12	1	32	128	64	32	＞128	128	128	128	＞128	128	128	32
kpn-35	Synergism	Synergism	Addition	Synergism	＞128	＞128	0.25	0.5	1	32	1	2	8	＞128	＞128	128	128	＞128	8	64	8
kpn-36	Synergism	Addition	Indifference	Addition	＞128	＞128	1	2	4	32	128	＞128	16	＞128	＞128	＞128	128	＞128	＞128	＞128	32
kpn-37	Synergism	Indifference	Indifference	Indifference	＞128	64	1	2	4	＞128	＞128	＞128	＞128	＞128	＞128	＞128	＞128	＞128	＞128	＞128	＞128
kpn-38	Synergism	Synergism	Indifference	Indifference	＞128	32	0.25	0.5	2	16	0.25	0.5	2	＞128	＞128	＞128	128	＞128	＞128	＞128	128
kpn-39	Synergism	Antagonism	Indifference	Synergism	8	＞128	≤0.12	0.25	1	64	32	32	32	＞128	16	16	32	＞128	2	8	8
kpn-40	Synergism	Synergism	Synergism	Addition	＞128	128	≤0.12	0.25	1	32	32	64	32	＞128	128	＞128	32	＞128	128	＞128	64
kpn-43	Synergism	Addition	Indifference	Synergism	128	128	≤0.12	0.25	2	32	16	32	16	128	64	64	32	＞128	64	32	32
kpn-44	Synergism	Indifference	Indifference	Addition	32	＞128	0.25	0.5	2	32	64	64	32	＞128	64	32	32	＞128	16	32	32
kpn-45	Synergism	Synergism	Indifference	Indifference	128	32	0.25	0.5	0.5	32	1	8	8	＞128	＞128	＞128	64	＞128	＞128	128	16
kpn-46	Synergism	Addition	Addition	Synergism	64	＞128	≤0.12	≤0.12	2	32	1	16	8	128	32	32	32	＞128	4	32	8
kpn-47	Synergism	Synergism	Indifference	Addition	128	64	≤0.12	0.25	0.5	32	0.5	0.5	2	＞128	128	128	64	＞128	64	64	16
eco-1	Synergism	Indifference	Indifference	Addition	＞128	16	2	2	4	32	32	128	32	128	＞128	＞128	128	＞128	＞128	＞128	64
eco-2	Synergism	Synergism	Addition	Synergism	32	16	≤0.12	≤0.12	0.25	32	0.25	0.25	1	＞128	16	32	16	＞128	4	8	8
eco-3	Synergism	Synergism	Synergism	Synergism	64	16	≤0.12	≤0.12	0.5	32	≤0.12	≤0.12	0.5	＞128	32	32	16	＞128	16	32	16
eco-5	Synergism	Addition	Indifference	Synergism	＞128	＞128	0.5	1	4	64	128	128	32	＞128	＞128	＞128	128	＞128	64	＞128	16
eco-6	Synergism	Synergism	Addition	Synergism	＞128	＞128	0.5	2	2	64	4	16	8	＞128	128	128	32	＞128	4	64	8
eco-8	Synergism	Synergism	Indifference	Synergism	＞128	8	0.25	0.5	2	32	32	128	16	128	＞128	＞128	64	＞128	32	＞128	16
eco-9	Synergism	Synergism	Synergism	Synergism	64	8	≤0.12	≤0.12	0.5	16	≤0.12	≤0.12	1	＞128	8	16	8	＞128	8	8	8
eco-10	Synergism	Synergism	Indifference	Indifference	＞128	8	4	4	4	16	4	8	8	＞128	＞128	＞128	＞128	＞128	＞128	＞128	128
eco-11	Synergism	Indifference	Indifference	Synergism	32	8	≤0.12	0.25	2	64	32	32	16	128	32	32	32	＞128	8	16	8
eco-12	Synergism	Synergism	Indifference	Synergism	＞128	8	≤0.12	0.5	2	16	0.5	1	4	64	＞128	＞128	64	＞128	128	＞128	16
eco-13	Synergism	Synergism	Addition	Synergism	64	16	0.25	0.25	1	64	4	8	8	＞128	128	128	32	＞128	8	16	8
eco-14	Synergism	Synergism	Indifference	Indifference	＞128	8	2	4	4	32	4	4	4	＞128	＞128	＞128	＞128	＞128	＞128	＞128	＞128
eco-16	Synergism	Synergism	Addition	Addition	128	16	≤0.12	≤0.12	0.5	32	≤0.12	0.25	1	＞128	128	64	32	＞128	64	64	16
eco-17	Synergism	Synergism	Addition	Synergism	＞128	32	0.5	0.5	2	32	16	32	16	＞128	128	128	64	＞128	32	64	16
eco-19	Synergism	Synergism	Indifference	Synergism	8	8	≤0.12	≤0.12	0.25	32	≤0.12	≤0.12	1	＞128	8	8	8	＞128	0.5	8	8
eae-1	Synergism	Indifference	Antagonism	Antagonism	8	16	≤0.12	0.25	1	32	16	8	16	128	8	8	8	＞128	8	4	8
eae-3	Synergism	Indifference	Indifference	Addition	＞128	16	1	4	4	32	＞128	＞128	64	＞128	＞128	＞128	128	＞128	128	＞128	64
eae-4	Synergism	Indifference	Indifference	Antagonism	8	＞128	0.5	2	4	32	16	16	16	＞128	16	16	16	＞128	8	8	8
eae-5	Synergism	Antagonism	Indifference	Antagonism	4	＞128	0.5	1	1	32	64	64	64	128	4	4	4	＞128	4	2	2
eae-6	Synergism	Antagonism	Indifference	Addition	8	＞128	0.5	0.5	1	32	32	64	32	＞128	4	4	4	＞128	4	8	8
eae-7	Synergism	Indifference	Indifference	Indifference	32	＞128	0.5	1	2	32	32	32	32	＞128	64	32	32	＞128	16	16	32
eae-8	Synergism	Indifference	Indifference	Indifference	8	＞128	0.25	0.5	1	32	32	32	32	＞128	8	16	8	＞128	8	8	8
eae-9	Synergism	Indifference	Indifference	Indifference	16	128	0.25	0.5	2	32	32	16	32	＞128	8	16	8	＞128	16	16	32
eae-10	Synergism	Synergism	Indifference	Indifference	＞128	＞128	0.5	1	2	32	64	64	64	＞128	＞128	＞128	128	＞128	＞128	＞128	128
eae-11	Synergism	Antagonism	Indifference	Indifference	8	128	0.5	0.5	1	32	32	32	32	＞128	8	8	8	＞128	8	8	8
ecl-1	Synergism	Synergism	Synergism	Synergism	64	32	≤0.12	0.25	0.25	32	0.5	2	0.5	＞128	16	16	32	＞128	0.25	2	2
ecl-2	Synergism	Synergism	Indifference	Addition	128	16	≤0.12	≤0.12	1	32	≤0.12	≤0.12	0.5	＞128	128	128	64	＞128	128	128	32
ecl-5	Synergism	Indifference	Indifference	Addition	128	＞128	4	8	8	32	128	128	64	128	128	128	64	＞128	128	128	128
ecl-6	Synergism	Indifference	Indifference	Addition	32	32	0.5	1	2	32	64	64	32	128	32	64	32	＞128	64	32	16
ecl-10	Synergism	Antagonism	Synergism	Synergism	32	32	1	0.5	2	64	32	16	32	128	8	8	8	＞128	1	16	8
ecl-16	Synergism	Indifference	Indifference	Indifference	128	＞128	4	16	8	32	128	128	64	＞128	128	128	64	＞128	＞128	＞128	128
ecl-17	Synergism	Indifference	Indifference	Indifference	128	64	2	8	8	32	128	128	32	128	128	128	64	＞128	128	128	128
ecl-18	Synergism	Indifference	Indifference	Indifference	＞128	＞128	8	16	8	32	128	128	64	128	＞128	＞128	128	＞128	＞128	＞128	128
pvu-1	Synergism	Synergism	Synergism	Synergism	32	＞128	≤0.12	≤0.12	0.25	128	≤0.12	≤0.12	2	128	≤0.12	0.25	2	＞128	≤0.12	≤0.12	1
cfr-1	Synergism	Synergism	Addition	Synergism	16	16	≤0.12	≤0.12	0.25	32	0.25	0.25	1	＞128	16	8	16	＞128	4	8	8
